# Supplementary material for: Patient experience and repeatability of measurements made with the Pentacam HR in patients with keratoconus
Source: BMC Ophthalmol. 2023 May 8;23:201. doi: 10.1186/s12886-023-02930-4 (PMC10165742; doi:10.1186/s12886-023-02930-4)
Supplement: Supplementary file 1 — Supplementary Material 1 [file 12886_2023_2930_MOESM1_ESM.xlsx]

## Sheet: Blad1
All data from the measurements on Day 0 in subjects with keratoconus.
R
NR	Ålder	Kön	Slump. OD=1, OS=2	K1 (PC1)	K1 (PC2)	K1 (PC3)	K1 (PC4)	K2 (PC1)	K2 (PC2)	K2 (PC3)	K2 (PC4)	Kmax (1)	Kmax(2)	Kmax(3)	Kmax(4)	Kmean (PC1)	Kmean (PC2)	Kmean (PC3)	Kmean (PC4)	MCT(1)	MCT(2)	MCT(3)	MCT(49	rmin(1)	rmin(2)	rmin(3)	rmin(4)
1	26	M	Endast OS (ej säker kk OD)	41.3	41.4	41.4	41.5	42.7	42.7	42.8	42.8	49.1	49.1	49.3	49.2	42	42	42.1	42.1	445	454	449	453	5.17	5.24	5.15	5.19
2	45	M	2	45.3	45.3	45.2	45.2	47.9	47.7	47.9	47.9	53.8	53.2	53.4	53.3	46.6	46.5	46.5	46.5	466	465	458	466	4.53	4.58	4.52	4.69
3	28	F	2	46.6	46.6	46.5	46.4	48.2	47.9	48	48	49.6	48.9	49.4	49.1	47.4	47.2	47.2	47.2	482	481	483	486	5.48	5.46	5.47	5.49
4	31	M	Endast OS (CXL OD)	40.6	40.6	40.8	40.6	43	43	43	43	46.6	46.6	46.5	46.7	41.8	41.8	41.8	41.8	552	556	559	553	6.05	5.98	5.95	5.98
5	32	M	Endast OS (subklinisk OD)	43.4	43.5	43.6	43.4	45.1	45.2	44.7	45.1	48.5	48.4	48.5	48.5	44.2	44.3	44.1	44.3	482	481	483	486	5.08	5.14	5.17	5.15
6	22	M	2	42.1	41.9	41.5	42.3	43.9	44.7	42.6	44.2	53.6	53.8	52.9	53.7	42.9	43.3	42.1	43.2	514	517	519	514	4.84	4.91	4.92	4.82
7	24	M	1	42.7	42.5	42.5	42.5	45.8	45.9	45.8	45.8	47.6	48	47.8	47.8	44.2	44.2	44.1	44.1	487	479	476	479	4.83	4.73	4.89	4.8
8	40	M	2	45.1	45.1	45.1	45.1	47.2	47.4	47.4	47.4	47.7	48.1	48	48.1	46.1	46.2	46.2	46.2	517	523	523	525	5.6	5.5	5.55	5.54
9	21	M	CXL OD	43.3	43.5	43.4	43.4	43.6	43.7	43.6	43.8	46.4	46.3	46.3	46.4	43.5	43.6	43.5	43.6	493	487	497	495	5.56	5.63	5.53	5.56
10	21	M	OS. Har höga värden OD	42.2	42.3	42.3	42.2	43.7	44	44	43.8	50.9	51.1	51	50.8	43	43.1	43.2	43	441	445	443	442	5.13	5.12	5.14	5.15
11	26	M	1	41.9	42	42	41.7	44	44.3	44.4	44.4	47.6	48.4	48.6	48.9	42.9	43.2	43.2	43	561	563	561	556	4.79	4.83	4.78	4.71
12	25	M	1	43	43	43	43	46.6	46.3	46.5	46.3	50.2	49.8	50.1	49.9	44.7	44.6	44.7	44.6	525	530	525	524	4.86	5.01	4.79	4.86
13	24	M	OD. CXL OS	43.3	43.3	43.3	43.2	44.6	44.6	44.7	44.7	45.4	45.4	45.5	45.4	43.9	43.9	44	44	506	505	510	511	5.72	5.64	5.75	5.69
14	28	M	1	44.9	45	44.9	44.9	45.6	45.6	45.6	45.7	46.4	46.3	46.3	46.3	45.3	45.3	45.3	45.3	547	565	560	559	5.66	5.72	5.62	5.69
15	23	M	2	45.4	45.7	45.8	45.7	48.5	48.8	48.6	48.5	54.6	55	54.9	54.8	46.9	47.2	47.1	47.1	469	469	472	477	4.34	4.29	4.18	4.22
16	24	M	2	47.4	47.6	47.3	47.7	49.9	50.1	50.5	50.4	57	57.1	56.9	57.3	48.6	48.8	48.9	49	455	447	445	441	4.23	4.21	4.15	4.15
17	23	M	1	42.2	42.2	42.1	42.1	43.1	43.1	43.2	43.1	44.6	44.7	44.7	44.7	42.6	42.7	42.6	42.6	527	529	531	528	6.2	6.14	6.14	6.14
18	34	M	Endast OD. CXL OS.	44.1	44.1	44.1	44.1	44.8	44.7	44.8	44.7	46	45.9	46	45.9	44.4	44.4	44.4	44.4	460	467	465	460	6.08	6.12	6.1	6.08
19	24	M	2	45.5	44.7	44.6	44.9	46	45.9	45.8	46	56	55.5	55.8	55.7	45.7	45.3	45.2	45.4	472	465	469	465	4.21	4.21	4.28	4.19
20	24	F	2	43.2	42.9	43	43	46.5	46.7	46.7	46.8	49	48.6	48.7	48.7	44.8	44.7	44.7	44.8	452	459	454	458	5.37	5.29	5.38	5.3
21	27	M	2	42.4	42.6	42	42.6	46.4	47.1	46.6	47.4	54.8	55.6	54.8	55	44.3	44.7	44.2	44.8	477	477	469	473	4.34	4.38	4.31	4.31
22	31	M	1	42.5	42.7	42.6	42.7	43.4	43.4	43.3	43.4	44.5	44.5	44.5	44.5	43	43	43	43	514	518	519	512	5.82	5.82	5.81	5.85
23	24	M	Endast OD. Subklinisk keratokonus OS	42.9	42.7	42.7	42.7	46.4	46.1	46	46	53	53.1	52.8	53	44.6	44.3	44.3	44.3	477	479	483	483	4.6	4.61	4.65	4.63
24	35	M	1	42.8	42.7	42.8	42.7	45.4	45.3	45.4	45.5	50	49.8	50.1	49.7	44.1	44	44.1	44.1	516	507	505	512	4.86	4.77	4.71	4.9
25	22	F	1	47.3	47	47.2	47.4	55.7	55.8	55.9	56.4	64.9	65	65.4	66.4	51.2	51	51.2	51.5	473	469	465	467	3.87	3.77	3.92	3.95

## Sheet: Blad2
	KERATOKONUS
NR	K1 (ARK1)	K1 (ARK2)	K1 (ARK3)	K1 (ARK4)	K2 (ARK1)	K2 (ARK2)	K2 (ARK3)	K2 (ARK4)	Kmean (ARK1)	Kmean (ARK2)	Kmean (ARK3)	Kmean (ARK)4
1	42.25	42.75	42.75	42.75	43	43.75	43.75	43.75	42.5	43.25	43.25	43.25
2	46	46	46	46.25	48.75	48.75	48.75	48.75	47.25	47.25	47.25	47.25
3	47	46.75	47.25	47.5	48.25	48	48.25	50.75	47.5	47.25	47.75	49
4	42	42	42	42	43.75	43.75	43.75	43.75	43	43	43	43
5	44.25	44.25	44	44.75	45.75	46	46	46.25	45	45	45	45.5
6	43.25	43.25	43.25	43.25	44.75	44.75	45	45	44	44	44	44
7	42.5	42.5	42.5	42.5	45.25	45.25	45.25	45.25	44	43.75	43.75	44
8	45.25	45.25	45.25	45.25	47.5	47.5	47.5	47.5	46.25	46.25	46.25	46.25
9	44	44.25	44.25	44	45	45.25	45	45	44.5	44.75	44.75	44.5
10	43.5	43.75	43.75	43.75	45	45	45.25	45.25	44.25	44.25	44.5	44.5
11	42.5	42.5	42.5	42.5	44.75	44.5	44.75	44.75	43.5	43.5	43.5	43.75
12	43.5	43.5	43.5	43.5	46.25	46.25	46.25	46.25	44.75	44.75	44.75	45
13	43.75	43.75	43.75	43.75	45	45.25	45	45	44.25	44.5	44.5	44.5
14	45.25	45.25	45.25	45.25	46	46	46	46	45.5	45.75	45.75	45.75
15	46.5	46.5	46.5	46.5	48.5	48.5	48.5	48.5	47.5	47.5	47.5	47.5
16	48.25	48	49	48.25	50.25	50.5	51	50.75	49.25	49.25	49.75	49.25
17	42.5	42.5	42.75	42.5	43.5	43.5	43.5	43.5	43	43	43	43
18	44.5	44.5	44.75	44.75	45.25	45	45.25	45.25	45	44.75	45	45
19	46	46.75	46	46.5	47.5	48.25	47.25	47.25	46.75	47.5	46.5	47.25
20	43.25	43.5	43.25	43.5	46	46	45.75	46.25	44.5	44.75	44.5	44.75
21	44.5	44.75	45	44.5	48.5	48.75	49.25	48.75	46.25	46.75	47	46.5
22	43	43	43	43.25	43.75	44	43.75	44	43.5	43.5	43.5	43.5
23	43.25	43.25	43.75	43.5	46	46	46.5	45.75	44.5	44.5	45	44.75
24	43.25	43.5	43.25	43.5	45.75	45.75	45.75	45.75	44.5	44.5	44.5	44.5
25	46.25	46.25	46.25	46.25	55.75	55.5	55.5	55.5	50.5	50.5	50.5	50.5

## Sheet: Blad3
NR	Ålder	Kön	Slump. OD=1, OS=2	Area (F)(1)	Area (F)(2)	Area (F)(3)	Area (F)(4)	Valid (F)(1)	Valid (F)(2)	Valid (F)(3)	Valid (F)(4)	Lost cont (F)(1)	Lost cont (F)(2)	Lost cont (F)(3)	Lost cont (F)(4)	3D(F)(1)	3D(F)(2)	3D(F)(3)	3D(F)(4)	Area (B)(1)	Area(B)(2)	Area (B)(3)	Area (B)(4)	Valid (B)(1)	Valid (B)(2)	Valid (B)(3)	Valid (B)(4)	Lost cont (B)(1)	Lost cont (B)(2)	Lost cont (B)(3)	Lost cont (B)(4)	3D(B)(1)	3D(B)(2)	3D(B)(3)	3D(B)(4)	XY(1)	XY(2)	XY(3)	XY(4)	Z(1)	Z(2)	Z(3)	Z(4)	Eye mov(1)	Eye mov(2)	Eye mov(3)	Eye mov(4)
1	26	M	Endast OS (ej säker kk OD)	81	81	81	81	99	99	100	99	0	0	0	0	1	1	1	1	68	68	67	68	99	99	99	100	0	0	0	0	7	8	5	6	260	139	138	120	216	211	110	90	101	110	110	100
2	45	M	2	77	80	79	86	99	99	99	99	0	0	0	0	2	1	1	1	64	66	65	71	99	99	99	99	0	0	0	0	10	10	7	11	221	229	297	115	593	309	232	391	102	98	105	103
3	28	F	2	81	84	80	83	100	99	99	99	0	0	0	0	1	1	1	1	68	70	67	69	99	100	99	100	0	0	0	0	5	5	5	5	465	276	241	279	561	47	71	104	118	103	112	126
4	31	M	Endast OS (CXL OD)	81	81	82	83	100	100	99	100	0	0	0	0	2	2	2	2	66	66	67	68	99	99	100	100	0	0	0	0	6	6	6	12	164	83	163	510	237	305	64	58	56	58	64	91
5	32	M	Endast OS (subklinisk OD)	75	80	77	80	99	95	98	99	0	0	0	0	2	1	2	2	62	66	63	67	99	98	98	98	0	0	0	0	10	8	8	11	467	469	625	335	109	571	597	529	112	101	54	144
6	22	M	2	85	83	84	85	99	99	100	99	0	0	0	0	2	1	2	1	70	69	70	70	99	99	99	100	0	0	0	0	8	7	6	11	301	23	129	235	325	171	57	46	111	113	108	113
7	24	M	1	74	74	74	74	99	99	99	99	0	0	0	0	1	2	2	1	62	61	61	61	100	99	99	100	0	0	0	0	4	6	7	5	249	205	338	50	47	87	119	234	84	61	66	63
8	40	M	2	66	65	65	65	99	99	99	99	0	0	0	0	1	1	2	2	55	55	64	54	99	99	99	99	0	0	0	0	6	8	7	8	178	105	6	226	346	176	178	182	47	60	50	59
9	21	M	CXL OD	67	73	76	80	99	99	99	99	0	0	0	0	3	5	4	2	56	60	62	65	98	97	99	99	0	0	0	0	6	11	10	8	384	474	350	171	334	21	177	106	113	127	103	90
10	21	M	OS. Har höga värden OD	85	84	85	84	100	100	100	100	0	0	0	0	1	2	1	1	71	70	71	69	100	100	100	100	0	0	0	0	9	7	8	8	297	134	261	273	146	15	221	227	98	102	102	98
11	26	M	1	81	80	78	76	99	100	99	99	0	0	0	0	2	2	2	2	66	65	64	63	99	99	98	99	0	0	0	0	8	7	5	9	737	252	119	152	109	403	306	45	87	87	80	93
12	25	M	1	78	79	79	79	100	100	100	99	0	0	0	0	1	1	1	1	65	65	66	65	100	99	99	100	0	0	0	0	12	13	12	8	165	186	47	315	59	100	178	140	88	84	87	80
13	24	M	OD. CXL OS	79	75	77	78	99	99	99	99	0	0	0	0	1	1	1	1	65	62	63	64	99	99	99	100	0	0	0	0	5	4	5	4	311	270	407	414	63	174	58	97	40	92	52	46
14	28	M	1	79	79	78	79	100	100	99	99	0	0	0	0	1	1	1	1	64	64	64	64	100	99	99	99	0	0	0	0	11	12	12	11	385	279	90	137	262	194	20	187	80	96	80	59
15	23	M	2	76	77	71	70	99	100	99	99	0	0	0	0	1	1	2	1	64	64	59	59	99	99	99	99	0	0	0	0	10	10	12	11	294	310	147	202	149	222	158	25	115	132	124	149
16	24	M	2	88	87	89	87	100	99	100	100	0	0	0	0	3	2	3	2	72	71	72	71	100	99	100	100	0	0	0	0	10	13	5	8	428	435	91	705	65	343	234	137	93	96	97	93
17	23	M	1	78	80	76	74	99	100	99	100	0	0	0	0	2	1	1	1	64	66	63	62	98	99	99	99	0	0	0	0	7	4	4	5	520	214	29	281	197	198	93	28	57	67	56	79
18	34	M	Endast OD. CXL OS.	77	77	77	77	99	100	100	100	0	0	0	0	1	1	1	2	64	64	64	64	99	99	100	99	0	0	0	0	5	6	5	5	33	339	202	298	102	342	39	307	79	50	69	54
19	24	M	2	80	81	80	78	98	98	99	98	0	0	0	0	1	1	1	1	67	67	67	66	99	99	100	99	0	0	0	0	7	7	7	5	231	105	97	33	9	80	236	59	117	120	113	112
20	24	F	2	82	76	77	82	100	99	99	99	0	0	0	0	1	1	1	1	68	63	64	68	99	99	99	99	0	0	0	0	7	8	8	6	319	117	116	159	160	50	27	46	94	66	90	75
21	27	M	2	93	93	93	92	99	99	99	100	0	0	0	0	3	2	2	2	76	76	76	76	100	100	100	99	0	0	0	0	9	10	9	11	93	167	247	140	114	26	18	74	120	114	132	137
22	31	M	1	75	71	74	73	100	100	100	99	0	0	0	0	1	1	1	1	62	60	62	61	100	100	99	100	0	0	0	0	5	4	7	6	247	173	59	289	411	494	86	146	136	98	57	57
23	24	M	Endast OD. Subklinisk keratokonus OS	78	77	77	78	99	99	99	100	0	0	0	0	1	2	1	2	63	63	63	64	100	99	99	100	0	0	0	0	6	5	7	7	134	222	165	152	191	284	191	32	113	101	121	105
24	35	M	1	85	85	81	83	99	100	99	100	0	0	0	0	1	2	1	1	70	70	68	69	100	100	100	99	0	0	0	0	11	10	10	8	332	248	152	127	75	207	100	238	87	81	99	77
25	22	F	1	78	79	79	76	98	98	98	99	0	0	0	0	2	2	1	3	64	65	65	65	99	99	99	99	0	0	0	0	9	10	10	6	281	230	314	248	140	87	434	73	49	63	72	93
								2481																												299.84	227.36	193.2	238.64	200.8	204.68	160.16	144.04	91.88	91.2	88.12	91.84
