# Supplementary material for: Patient experience and repeatability of measurements made with the Pentacam HR in patients with keratoconus
Source: BMC Ophthalmol. 2023 May 8;23:201. doi: 10.1186/s12886-023-02930-4 (PMC10165742; doi:10.1186/s12886-023-02930-4)
Supplement: Supplementary file 2 — Supplementary Material 2 [file 12886_2023_2930_MOESM2_ESM.xlsx]

## Sheet: Blad1
All data from the measurements on Day 3 in subjects with keratoconus.
NR	Ålder	Kön	Slump. OD=1, OS=2	K1 (PC1)	K1 (PC2)	K1 (PC3)	K1 (PC4)	K2 (PC1)	K2 (PC2)	K2 (PC3)	K2 (PC4)	Kmax (PC1)	Kmax(PC2)	Kmax(PC3)	Kmax(PC4)	Kmean (PC1)	Kmean (PC2)	Kmean (PC3)	Kmean (PC4)	MCT(PC1)	MCT(PC2)	MCT(PC3)	MCT(PC4)	rmin(PC1)	rmin(PC2)	rmin(PC3)	rmin(PC4)
1	26	M	Endast OS (ej säker kk OD)	41.4	41.5	41.4	41.2	42.7	42.7	42.9	42.7	49	49.1	49.3	49	42.1	42.1	42.1	41.9	454	456	456	454	5.14	5.15	5.06	5.1
2	45	M	2	45.6	45.2	45.3	45.5	48	47.7	48	47.9	53.3	53.5	53.6	53.6	46.8	46.5	46.6	46.6	463	472	472	456	4.51	4.57	4.57	4.63
3	28	F	2	46.5	46.2	46.5	46.4	47.8	47.6	47.7	47.6	49	48.7	48.9	48.8	47.2	46.9	47.1	47	486	485	483	478	5.45	5.51	5.46	5.5
4	31	M	Endast OS cxl OD	40.6	40.7	40.6	40.6	43	43	43.1	43	46.6	46.1	46.3	46.1	41.8	41.8	41.8	41.8	549	557	550	554	6	5.97	6.02	6.01
5	32	M	Endast OS (subklinisk OD)	43.2	43.1	43.1	43.7	44	44.8	44.8	44.8	48.3	48.1	48.3	48.3	44	44	43.9	44.2	487	490	489	482	5.14	5.13	5.15	5.23
6	22	M	2	42	42	42.2	42.2	45	44.9	45.4	44.9	54.5	54.1	54.3	53.9	43.4	43.4	43.7	43.5	514	512	516	517	4.56	4.79	4.88	4.84
7	24	M	1	42.5	42.6	42.5	42.6	45.7	45.6	45.7	45.7	47.4	47.5	47.4	47.5	44.1	44	44.1	44.1	477	486	483	478	4.87	4.83	4.99	4.93
8	40	M	2	45.1	45	45.1	45.2	47.4	47.2	47.3	47.4	47.8	48.3	48.1	48	46.2	46.1	46.1	46.3	520	518	518	519	5.6	5.57	5.61	5.62
9	21	M	CXL OD	43.6	43.5	43.6	43.7	44.2	44.3	43.9	44	46.4	46.5	46.4	46.5	43.9	43.9	43.8	43.8	486	487	479	492	5.63	5.59	5.66	5.58
10	21	M	OS. Har höga värden OD	42.6	42.4	42.6	42.4	44	43.9	43.9	44	50.7	50.8	50.9	50.6	43.3	43.2	43.2	43.1	447	450	452	450	5.11	5.1	5.07	5.11
11	26	M	1	41.8	42	41.8	42	44.4	44.1	44.3	44.2	48.8	48.7	49	48.6	43.1	43.1	43	43	560	562	558	565	4.73	4.85	4.71	4.85
12	25	M	1	43.3	43.2	43.1	43.3	46.5	46.6	46.6	46.7	50.2	50.4	50.4	50.5	44.8	44.8	44.8	44.9	533	524	525	526	5.22	5.02	4.96	4.72
13	24	M	OD. CXL OS	43.4	43.2	43.4	43.3	44.5	44.3	44.5	44.5	45.5	45.3	45.5	45.6	43.9	43.7	43.9	43.9	498	513	509	508	5.65	5.6	5.7	5.67
14	28	M	1	45	44.9	45	44.9	45.5	45.5	45.6	45.6	46.3	46.1	46.2	46.1	45.2	45.2	45.3	45.2	557	555	558	561	5.56	5.64	5.65	5.62
15	23	M	2	45.4	45.5	45.5	45.7	48.6	48.4	48.4	48.4	54.2	54	54.2	53.6	46.9	46.9	46.9	47	474	476	476	483	4.29	4.28	4.12	4.34
16	24	M	2	47	46.9	46.8	46.7	49.8	49.6	49.7	49.8	56.7	56.7	56.6	56.4	48.4	48.2	48.2	48.2	436	435	438	441	4.24	5.95	4.2	4.21
17	23		1	42.2	42.1	42	42.1	43.3	43.2	43.2	43.1	44.6	44.5	44.5	44.5	42.7	42.7	42.6	42.6	533	526	530	532	6.132	6.14	6.07	6.15
18	34	M	Endast OD. CXL OS.	44.3	44.2	44.2	44.2	45	44.8	44.9	44.9	45.9	45.8	45.9	45.8	44.6	44.5	44.5	44.6	463	467	466	462	6.06	6.09	6.08	6.04
19	23	M	2	45.2	45.2	45.4	45.3	46.2	46.4	46.8	46.9	56.7	56.7	56.3	56.3	45.7	45.8	46.1	46.1	466	462	460	460	4.12	4.09	4.09	4.15
20	22	F	2	42.8	42.8	42.9	42.8	46.5	45.5	46.5	46.6	48.4	48.4	48.5	48.5	44.6	44.5	44.6	44.6	451	452	450	459	5.37	5.35	5.36	5.33
21	27	M	2	41.4	42	41.8	42.1	46.5	46.7	46.8	46.4	55	55.2	55.5	55.2	43.8	44.2	44.1	44.2	466	469	470	472	4.28	4.38	4.23	4.27
22	31	M	1	42.6	42.6	42.6	42.6	43.4	43.4	43.4	43.4	44.4	44.4	44.4	44.3	43	43	43	43	526	524	523	521	5.85	5.83	5.8	5.9
23	24	M	Endast OD. Subklinisk KK OS.	42.7	42.4	42.5	42.6	45.7	45.6	45.6	45.4	51.6	51.8	52.4	52	44.2	43.9	44	44	481	484	482	491	4.74	4.67	4.64	4.67
24	35	M	1	42.8	42.9	42.7	42.7	45.5	45.5	45.5	45.5	50.1	50.1	50.1	49.9	44.1	44.2	44.1	44	513	511	508	510	4.86	4.94	4.85	4.89
25	22	F	1	46.9	47.1	47.3	47.5	55.4	55.6	55.6	56.1	64.2	64.8	64.4	65.3	50.8	51	51.1	51.4	468	479	466	464	4.04	3.88	3.91	3.69

## Sheet: Blad2
	KERATOKONUS
NR	K1 (ARK1)	K1 (ARK2)	K1 (ARK3)	K1 (ARK4)	K2 (ARK1)	K2 (ARK2)	K2 (ARK3)	K2 (ARK4)	Kmean (ARK1)	Kmean (ARK2)	Kmean (ARK3)	Kmean (ARK4)
1	42.75	42.75	42.75	42.75	44	44	44	44	43.25	43.25	43.25	43.25
2	46.25	46.25	46.25	46.25	48.5	48.5	48.5	48.5	47.25	47.25	47.25	47.25
3	46.5	47.75	46.75	47.75	51.25	50.5	48.25	51.25	49.25	49	47.5	49.5
4	42	42.25	42	42	43.75	43.75	43.75	43.75	43	43	43	43
5	44.5	44.75	44.75	44.75	46.25	46	46.25	46	45.25	45.25	45.5	45.25
6	43.5	43.25	43.25	43.25	45.5	45.25	45.25	45	44.25	44.25	44.25	44
7	42.5	42.5	42.5	42.5	45.25	45.25	45.25	45.25	43.75	43.75	43.75	43.75
8	45.25	45.25	45.25	45.25	47.5	47.5	47.5	47.5	46.25	46.25	46.25	46.25
9	44.25	44.25	44.25	44.25	46.5	46.5	46.5	46.25	45.25	45.25	45.25	45.25
10	43.75	43.75	43.5	43.75	45	45	44.75	45	44.5	44.25	44	44.25
11	42	42.5	42.5	42.5	44.75	44.75	44.75	45	43.75	43.5	43.5	43.75
12	43.75	43.75	43.75	43.75	46.5	46.5	46.25	46.5	45	45	45	45
13	43.75	43.75	43.75	43.75	44.75	44.75	44.75	44.5	44.25	44.25	44.25	44.25
14	45.25	45.25	45.25	45	45.75	45.75	46	45.75	45.5	45.5	45.5	45.25
15	46.25	46.25	46.25	46.25	48	48	48	48	47	47	47.25	47
16	47.5	48	48	49.25	50.25	50.5	50.75	51.25	48.75	49.25	49.25	50.25
17	42.5	42.75	42.5	42.75	43.5	43.5	43.5	43.5	43	43	43	43
18	44.75	44.75	44.75	44.75	45.5	45.75	45.5	45.5	45.25	45.25	45	45
19	46.75	46.75	46.5	46.25	48.25	48.25	48.25	47.75	47.5	47.5	47.25	47
20	43	43.25	43.25	43.25	46	46.25	46	46.25	44.5	44.75	44.5	44.75
21	44.25	44.75	44.75	44.75	48.5	48.75	48.75	49	46.25	46.5	46.5	46.75
22	43.25	43	43	43	43.75	43.75	43.75	43.75	43.5	43.5	43.5	43.5
23	44	43.75	43.75	43.75	46.25	46	46	46	45	45	44.75	45
24	43.25	43	43.25	43.5	45.75	45.25	45.5	46	44.5	44	44.25	44.5
25	46.25	46.25	46.5	46	55.75	55.75	55.75	55	50.5	50.5	50.5	50.25

## Sheet: Blad3
NR	Ålder	Kön	Slump. OD=1, OS=2	Area (F)(1)	Area (F)(2)	Area (F)(3)	Area (F)(4)	Valid (F)(1)	Valid (F)(2)	Valid (F)(3)	Valid (F)(4)	Lost cont (F)(1)	Lost cont (F)(2)	Lost cont (F)(3)	Lost cont (F)(4)	3D(F)(1)	3D(F)(2)	3D(F)(3)	3D(F)(4)	Area (B)(1)	Area(B)(2)	Area (B)(3)	Area (B)(4)	Valid (B)(1)	Valid (B)(2)	Valid (B)(3)	Valid (B)(4)	Lost cont (B)(1)	Lost cont (B)(2)	Lost cont (B)(3)	Lost cont (B)(4)	3D(B)(1)	3D(B)(2)	3D(B)(3)	3D(B)(4)	XY(1)	XY(2)	XY(3)	XY(4)	Z(1)	Z(2)	Z(3)	Z(4)	Eye mov(1)	Eye mov(2)	Eye mov(3)	Eye mov(4)
1	26	M	Endast OS (ej säker kk OD)	82	82	80	78	100	100	100	100	0	0	0	0	1	1	1	1	68	69	67	65	100	100	99	100	0	0	0	0	6	6	6	7	39	82	11	236	484	132	184	500	94	96	145	100
2	45	M	2	85	84	84	86	99	100	99	100	0	0	0	0	1	1	1	1	70	69	70	70	99	99	99	99	0	0	0	0	12	12		9	325	141	137	487	452	493	418	229	106	110	105	103
3	28	F	2	82	80	83	84	99	100	99	100	0	0	0	0	1	1	1	1	68	66	68	70	99	100	99	99	0	0	0	0	6	8	5	7	311	445	230	352	238	415	195	365	113	92	74	82
4	31	M	Endast OS (CXL OD)	83	83	80	80	100	99	100	100	0	0	0	0	2	2	2	2	68	68	66	65	100	100	99	99	0	0	0	0	9	7	7	6	245	267	141	50	187	370	227	68	95	53	89	43
5	32	M	Endast OS (subklinisk OD)	82	81	78	85	99	99	98	99	0	0	0	0	1	1	1	2	68	68	65	70	99	98	98	98	0	0	0	0	12	9	9	9	164	96	245	647	226	305	366	689	99	74	75	80
6	22	M	2	84	84	84	84	99	100	100	100	0	0	0	0	1	1	1	1	69	69	69	69	100	99	99	100	0	0	0	0	11	13	4	11	256	277	166	127	75	308	527	304	137	109	119	111
7	24	M	1	74	75	73	74	99	99	99	99	0	0	0	0	2	2	2	3	61	62	60	61	99	100	99	100	0	0	0	0	7	6	7	6	405	142	327	333	175	116	943	474	69	78	87	64
8	40	M	2	68	65	63	68	99	99	99	99	0	0	0	0	1	2	2	1	57	54	53	57	99	99	99	100	0	0	0	0	7	10	11	7	141	202	199	198	124	473	423	169	71	108	67	73
9	21	M	CXL OD	77	78	78	78	99	100	100	99	0	0	0	0	1	1	1	1	64	65	64	64	100	100	100	100	0	0	0	0	9	10	9	10	300	47	168	208	60	356	49	3	91	74	78	65
10	21	M	OS. Har höga värden OD	86	85	86	84	100	100	100	100	0	0	0	0	2	1	1	1	71	71	71	70	100	100	100	99	0	0	0	0	8	9	10	6	128	87	171	16	41	408	149	552	110	101	99	118
11	26	M	1	79	77	77	77	99	100	100	100	0	0	0	0	2	2	2	2	66	63	63	64	100	99	99	99	0	0	0	0	6	9	10	7	35	380	257	228	192	39	139	30	83	86	80	71
12	25	M	1	80	81	81	80	99	100	99	99	0	0	0	0	2	2	2	2	66	67	67	66	99	99	99	100	0	0	0	0	8	12	10	10	463	398	226	329	85	64	216	128	97	104	92	86
13	24	M	OD. CXL OS	76	77	77	77	99	98	99	99	0	0	0	0	1	3	1	1	63	63	64	63	99	97	99	100	0	0	0	0	4	5	4	5	200	27	150	460	19	196	117	260	77	148	39	62
14	28	M	1	77	77	76	79	99	99	99	99	0	0	0	0	1	2	1	2	62	62	61	63	98	98	98	98	0	0	0	0	9	8	9	10	290	157	256	283	375	267	14	12	102	76	75	81
15	23	M	2	77	72	67	76	99	99	99	100	0	0	0	0	1	1	2	1	64	61	56	63	99	99	99	99	0	0	0	0	11	9	8	10	234	230	132	170	386	110	273	19	107	100	103	96
16	24	M	2	86	84	83	85	100	99	99	100	0	0	0	0	2	1	1	2	70	69	68	69	100	99	100	99	0	0	0	0	9	4	4	9	697	425	467	197	71	190	101	307	113	105	103	102
17	23	M	1	78	81	76	73	99	100	99	99	0	0	0	0	1	1	1	1	65	67	65	61	99	100	99	99	0	0	0	0	4	4	5	4	303	277	318	134	25	84	314	159	80	62	70	47
18	34	M	Endast OD. CXL OS.	75	75	72	76	100	100	99	100	0	0	0	0	1	1	1	1	63	63	60	64	99	99	100	99	0	0	0	0	4	5	5	6	147	244	242	171	61	215	109	164	82	58	75	78
19	24	M	2	79	78	80	77	99	99	99	99	0	0	0	0	1	2	1	1	66	66	67	65	99	99	99	98	0	0	0	0	5	5	7	8	334	261	91	169	190	395	107	191	115	133	118	115
20	24	F	2	80	79	78	79	99	100	99	99	0	0	0	0	1	1	1	2	66	66	64	65	99	99	99	99	0	0	0	0	7	8	6	5	180	160	312	143	23	174	208	205	67	67	86	94
21	27	M	2	88	92	89	92	99	99	99	100	0	0	0	0	2	2	2	2	73	75	73	75	99	99	99	99	0	0	0	0	7	12	7	9	322	476	350	182	157	147	9	21	124	133	121	126
22	31	M	1	74	71	72	69	100	100	99	100	0	0	0	0	1	1	1	1	62	59	60	58	99	99	100	99	0	0	0	0	1	7	7	7	150	29	65	68	763	125	79	148	52	133	74	149
23	24	M	Endast OD. Subklinisk keratokonus OS	77	73	74	77	100	100	99	100	0	0	0	0	2	1	2	2	64	61	61	63	100	99	99	100	0	0	0	0	6	9	4	10	340	183	443	124	298	22	320	302	138	127	127	101
24	35	M	1	82	83	82	83	100	100	100	100	0	0	0	0	1	1	2	1	68	69	68	69	100	100	100	100	0	0	0	0	10	6	8	9	218	118	135	97	125	43	203	64	83	78	83	72
25	22	F	1	79	81	83	90	98	98	98	98	0	0	0	0	1	1	2	1	66	67	69	74	99	100	99	99	0	0	0	0	8	7	11	5	224	125	425	399	271	208	21	134	76	50	74	49
								2482																												258.04	211.04	226.56	232.32	204.12	226.2	228.44	219.88	95.24	94.2	90.32	86.72
